# Supplementary material for: Genome Sequencing of five Lacticaseibacillus Strains and Analysis of Type I and II Toxin-Antitoxin System Distribution
Source: Microorganisms. 2021 Mar 21;9(3):648. doi: 10.3390/microorganisms9030648 (PMC8003834; doi:10.3390/microorganisms9030648)
Supplement: Supplementary file 1 [file microorganisms-09-00648-s001.zip]

Archive with 6 entries (5 files):
- microorganisms-1130680 Suppl final/
- microorganisms-1130680 Suppl final/Supplementary figure 1.pptx
- microorganisms-1130680 Suppl final/supplementary figure 2_rev.pptx
- microorganisms-1130680 Suppl final/supplementary figure 3_rev.pptx
- microorganisms-1130680 Suppl final/supplementary figure 4_rev.pptx
- microorganisms-1130680 Suppl final/supplementary figure 5_rev.pptx
